# Supplementary material for: Prompt HIV diagnosis and antiretroviral treatment in postpartum women is crucial for prevention of mother to child transmission during breastfeeding: Survey results in a high HIV prevalence community in southern Mozambique after the implementation of Option B+
Source: PLoS One. 2022 Aug 2;17(8):e0269835. doi: 10.1371/journal.pone.0269835 (PMC9345360; doi:10.1371/journal.pone.0269835)
Supplement: S1 Appendix — (ZIP) [file pone.0269835.s001.zip]

Archive with 4 entries (4 files):
- SSP_METRO_001_A02b_v01_EN.pdf
- SSP_METRO_001_A03b_v02_EN.pdf
- SSP_METRO_001_A04b_v02_EN.pdf
- SSP_METRO_001_A05b_v01_EN.pdf
